# Supplementary material for: Improvement of Heart Failure Discrimination by the Integration of the Left Ventricle Global Longitudinal Strain
Source: Clin Pract. 2026 Mar 4;16(3):55. doi: 10.3390/clinpract16030055 (PMC13025956; doi:10.3390/clinpract16030055)
Supplement: Supplementary file 1 [file clinpract-16-00055-s001.zip]

Archive with 2 entries (2 files):
- suppl Figure S1.tif
- suppl Figure S2.tif
